# Supplementary material for: Cocrystals of β-Sitosterol with Propionic Acid Improve Postprandial Lipid Response and Long-Term Adaptation to Obesogenic Diets in Hamsters, Surpassing the Effects of Commercial β-Sitosterol
Source: Nutrients. 2026 Jul 2;18(13):2146. doi: 10.3390/nu18132146 (PMC13364242; doi:10.3390/nu18132146)
Supplement: Supplementary file 1 [file nutrients-18-02146-s001.zip]

Archive with 1 entries (1 files):
- nutrients-4364430-supplementary.pdf
